# Supplementary material for: Parasitism by the Tachinid Parasitoid Exorista japonica Leads to Suppression of Basal Metabolism and Activation of Immune Response in the Host Bombyx mori
Source: Insects. 2022 Aug 31;13(9):792. doi: 10.3390/insects13090792 (PMC9506100; doi:10.3390/insects13090792)
Supplement: Supplementary file 1 [file insects-13-00792-s001.zip]

Archive with 1 entries (1 files):
- insects-1866849-supplementary.pdf
